# Supplementary material for: A new Notomastus (Annelida, Capitellidae) species from Korean waters, with genetic comparison based on three gene markers
Source: Zookeys. 2018 May 4;(754):141–55. doi: 10.3897/zookeys.754.23655 (PMC5951563; doi:10.3897/zookeys.754.23655)
Supplement: XML Treatment for Notomastus [file zookeys.754.23655-treatment1.xml]

<!DOCTYPE tp:taxon-treatment
  PUBLIC "-//TaxonX//DTD Taxonomic Treatment Publishing DTD v0 20100105//EN" "tax-treatment-NSO.dtd">
<tp:taxon-treatment xmlns:tp="http://www.plazi.org/taxpub"><tp:treatment-meta><kwd-group><label>Taxon classification</label><kwd><named-content xmlns:xlink="http://www.w3.org/1999/xlink" content-type="kingdom">Animalia</named-content></kwd><kwd><named-content xmlns:xlink="http://www.w3.org/1999/xlink" content-type="order">Capitellida</named-content></kwd><kwd><named-content xmlns:xlink="http://www.w3.org/1999/xlink" content-type="family">Capitellidae</named-content></kwd></kwd-group><mixed-citation publication-type="journal"><person-group><name><surname>Jeong</surname><given-names>Man-Ki</given-names></name><name><surname>Soh</surname><given-names>Ho Young</given-names></name><name><surname>Wi</surname><given-names>Jin Hee</given-names></name><name><surname>Suh</surname><given-names>Hae-Lip</given-names></name></person-group><article-title>A new <italic><tp:taxon-name><tp:taxon-name-part taxon-name-part-type="genus" reg="Notomastus">Notomastus</tp:taxon-name-part></tp:taxon-name></italic> (<tp:taxon-name><tp:taxon-name-part taxon-name-part-type="phylum">Annelida</tp:taxon-name-part></tp:taxon-name>, <tp:taxon-name><tp:taxon-name-part taxon-name-part-type="family">Capitellidae</tp:taxon-name-part></tp:taxon-name>) species from Korean waters, with genetic comparison based on three gene markers</article-title><source>Zookeys</source><day>4</day><month>5</month><year>2018</year><volume>2018</volume><issue>754</issue><fpage>141</fpage><lpage>155</lpage><pub-id pub-id-type="doi">10.3897/zookeys.754.23655</pub-id></mixed-citation></tp:treatment-meta><tp:nomenclature><label>Genus</label><tp:taxon-name>
              <tp:taxon-name-part taxon-name-part-type="genus" reg="Notomastus">Notomastus</tp:taxon-name-part>
            </tp:taxon-name><tp:taxon-authority>Sars, 1851</tp:taxon-authority></tp:nomenclature><tp:treatment-sec sec-type="type species" id="SECID0EZMAE"><title>Type species.</title><p>
              <italic><tp:taxon-name><tp:taxon-name-part taxon-name-part-type="genus" reg="Notomastus">Notomastus</tp:taxon-name-part> <tp:taxon-name-part taxon-name-part-type="species" reg="latericeus">latericeus</tp:taxon-name-part></tp:taxon-name></italic> Sars, 1851</p></tp:treatment-sec><tp:treatment-sec sec-type="type locality" id="SECID0EKNAE"><title>Type locality.</title><p>Komagfjord, Norway</p></tp:treatment-sec><tp:treatment-sec sec-type="Generic diagnosis" id="SECID0EPNAE"><title>Generic diagnosis</title><p>(modified after <xref ref-type="bibr" rid="B14">Green 2002</xref>). Thorax with 12 segments including an achaetous peristomium and 11 chaetigers with capillary chaetae. Last three <!--PageBreak-->thoracic chaetigers may have capillary chaetae in both rami or may be transitional with capillary chaetae in notopodia and hooded hooks in neuropodia. Remaining chaetigers with hooded hooks only. Hooded hooks with one or more rows of teeth above main fang; more than two teeth in basal row. Branchiae may be present or absent.</p></tp:treatment-sec><tp:treatment-sec sec-type="remarks" id="SECID0E2NAE"><title>Remarks.</title><p>According to the former generic diagnosis by <xref ref-type="bibr" rid="B14">Green (2002)</xref>, <italic><tp:taxon-name><tp:taxon-name-part taxon-name-part-type="genus" reg="Notomastus">Notomastus</tp:taxon-name-part></tp:taxon-name></italic> may or may not have a transitional chaetiger with capillary notochaetae and neurohooks in the last part of thorax. However, <italic><tp:taxon-name><tp:taxon-name-part taxon-name-part-type="genus" reg="Notomastus">N.</tp:taxon-name-part> <tp:taxon-name-part taxon-name-part-type="species" reg="precocis">precocis</tp:taxon-name-part></tp:taxon-name></italic> Hartman, 1960 and <italic><tp:taxon-name><tp:taxon-name-part taxon-name-part-type="genus" reg="Notomastus">N.</tp:taxon-name-part> <tp:taxon-name-part taxon-name-part-type="species" reg="teres">teres</tp:taxon-name-part></tp:taxon-name></italic> Hartman, 1965 have three and two transitional chaetigers in the posterior thoracic region, respectively (<xref ref-type="bibr" rid="B12">Gil and Bellan 2017</xref>, <xref ref-type="bibr" rid="B18">Hartman 1960</xref>, <xref ref-type="bibr" rid="B19">1965</xref>). Therefore, the generic diagnosis was amended including the expanded range of the thoracic chaetal arrangement.</p></tp:treatment-sec><ref-list><ref id="B14"><mixed-citation xmlns:xlink="http://www.w3.org/1999/xlink" xlink:type="simple">
          <person-group><name name-style="western"><surname>Green</surname><given-names>K</given-names></name></person-group> (<year>2002</year>) <article-title><tp:taxon-name><tp:taxon-name-part taxon-name-part-type="family">Capitellidae</tp:taxon-name-part></tp:taxon-name> (<tp:taxon-name><tp:taxon-name-part taxon-name-part-type="class">Polychaeta</tp:taxon-name-part></tp:taxon-name>) from the Andaman Sea.</article-title> <source>Phuket Marine Biological Center Special Publication</source> <volume>24</volume>: <fpage>249</fpage>–<lpage>343</lpage>.</mixed-citation></ref><ref id="B12"><mixed-citation xmlns:xlink="http://www.w3.org/1999/xlink" xlink:type="simple">
          <person-group><name name-style="western"><surname>Gil</surname><given-names>J</given-names></name><name name-style="western"><surname>Bellan</surname><given-names>G</given-names></name></person-group> (<year>2017</year>) <italic><tp:taxon-name><tp:taxon-name-part taxon-name-part-type="genus">Notomastus</tp:taxon-name-part></tp:taxon-name></italic> Sars, 1851. In: Read G, Fauchald K (Eds) World <tp:taxon-name><tp:taxon-name-part taxon-name-part-type="class">Polychaeta</tp:taxon-name-part></tp:taxon-name> database. Accessed through: World Register of Marine Species. <ext-link xlink:type="simple" ext-link-type="uri" xlink:href="http://marinespecies.org/aphia.php?p=taxdetails%26id=129220">http://marinespecies.org/aphia.php?p=taxdetails&amp;id=129220</ext-link> [Accessed 28 December 2017]</mixed-citation></ref><ref id="B18"><mixed-citation xmlns:xlink="http://www.w3.org/1999/xlink" xlink:type="simple">
          <person-group><name name-style="western"><surname>Hartman</surname><given-names>O</given-names></name></person-group> (<year>1960</year>) <article-title>Systematic account of some marine invertebrate animals from the deep basins off southern California.</article-title> <source>Allan Hancock Pacific Expeditions</source> <volume>22</volume>: <fpage>69</fpage>–<lpage>216</lpage>.</mixed-citation></ref><ref id="B19"><mixed-citation xmlns:xlink="http://www.w3.org/1999/xlink" xlink:type="simple">
          <person-group><name name-style="western"><surname>Hartman</surname><given-names>O</given-names></name></person-group> (<year>1965</year>) <article-title>Deep-water benthic polychaetous annelids off New England to Bermuda and other North Atlantic areas.</article-title> <source>Allan Hancock Occasional Papers</source> <volume>28</volume>: <fpage>1</fpage>–<lpage>378</lpage>.</mixed-citation></ref></ref-list></tp:taxon-treatment>
