# Supplementary material for: A new Notomastus (Annelida, Capitellidae) species from Korean waters, with genetic comparison based on three gene markers
Source: Zookeys. 2018 May 4;(754):141–55. doi: 10.3897/zookeys.754.23655 (PMC5951563; doi:10.3897/zookeys.754.23655)
Supplement: XML Treatment for Notomastus koreanus [file zookeys.754.23655-treatment2.xml]

<!DOCTYPE tp:taxon-treatment
  PUBLIC "-//TaxonX//DTD Taxonomic Treatment Publishing DTD v0 20100105//EN" "tax-treatment-NSO.dtd">
<tp:taxon-treatment xmlns:tp="http://www.plazi.org/taxpub"><tp:treatment-meta><kwd-group><label>Taxon classification</label><kwd><named-content xmlns:xlink="http://www.w3.org/1999/xlink" content-type="kingdom">Animalia</named-content></kwd><kwd><named-content xmlns:xlink="http://www.w3.org/1999/xlink" content-type="order">Capitellida</named-content></kwd><kwd><named-content xmlns:xlink="http://www.w3.org/1999/xlink" content-type="family">Capitellidae</named-content></kwd></kwd-group><mixed-citation publication-type="journal"><person-group><name><surname>Jeong</surname><given-names>Man-Ki</given-names></name><name><surname>Soh</surname><given-names>Ho Young</given-names></name><name><surname>Wi</surname><given-names>Jin Hee</given-names></name><name><surname>Suh</surname><given-names>Hae-Lip</given-names></name></person-group><article-title>A new <italic><tp:taxon-name><tp:taxon-name-part taxon-name-part-type="genus" reg="Notomastus">Notomastus</tp:taxon-name-part></tp:taxon-name></italic> (<tp:taxon-name><tp:taxon-name-part taxon-name-part-type="phylum">Annelida</tp:taxon-name-part></tp:taxon-name>, <tp:taxon-name><tp:taxon-name-part taxon-name-part-type="family">Capitellidae</tp:taxon-name-part></tp:taxon-name>) species from Korean waters, with genetic comparison based on three gene markers</article-title><source>Zookeys</source><day>4</day><month>5</month><year>2018</year><volume>2018</volume><issue>754</issue><fpage>141</fpage><lpage>155</lpage><pub-id pub-id-type="doi">10.3897/zookeys.754.23655</pub-id></mixed-citation></tp:treatment-meta><tp:nomenclature><tp:taxon-name>
              <tp:taxon-name-part taxon-name-part-type="genus" reg="Notomastus">Notomastus</tp:taxon-name-part>
              <tp:taxon-name-part taxon-name-part-type="species" reg="koreanus">koreanus</tp:taxon-name-part>
              <object-id xmlns:xlink="http://www.w3.org/1999/xlink" content-type="zoobank" xlink:type="simple">http://zoobank.org/18FE9853-2A6B-45B4-9C79-E3E7569C9E3B</object-id>
            </tp:taxon-name><tp:taxon-status xmlns:xlink="http://www.w3.org/1999/xlink" xlink:type="simple">sp. n.</tp:taxon-status><xref ref-type="fig" rid="F2">Figs 2A–D</xref><xref ref-type="fig" rid="F3">, 3A–G</xref></tp:nomenclature><tp:treatment-sec sec-type="material" id="SECID0E5QAE"><title>Materials examined.</title><p>Holotype: MABIKNA00066337, sex uncertain, Busan, <named-content xmlns:xlink="http://www.w3.org/1999/xlink" content-type="dwc:verbatimCoordinates" xlink:type="simple"><named-content content-type="geo-json" specific-use="{&#34;type&#34;:&#34;Point&#34;,&#34;coordinates&#34;:[129.055167,35.105500]}" id="NCID0EHRAE" xlink:type="simple">35°6.33'N, 129°3.31'E</named-content></named-content> (DDM), subtidal, sandy mud bottom, 16 m depth, October 2011, collected by Byoung-Mi Choi. Paratypes: MABIKNA00146048, MABIKNA00146049, sex uncertain, Yeosu, <named-content xmlns:xlink="http://www.w3.org/1999/xlink" content-type="dwc:verbatimCoordinates" xlink:type="simple"><named-content content-type="geo-json" specific-use="{&#34;type&#34;:&#34;Point&#34;,&#34;coordinates&#34;:[127.681000,34.650500]}" id="NCID0EPRAE" xlink:type="simple">34°39.03'N, 127°40.86'E</named-content></named-content>, subtidal, sandy mud bottom, 20 m depth, October 2017, collected by Man-Ki Jeong; MABIKNA00066329, sex uncertain, Busan, <named-content xmlns:xlink="http://www.w3.org/1999/xlink" content-type="dwc:verbatimCoordinates" xlink:type="simple"><named-content content-type="geo-json" specific-use="{&#34;type&#34;:&#34;Point&#34;,&#34;coordinates&#34;:[129.040333,35.097167]}" id="NCID0EXRAE" xlink:type="simple">35°5.83'N, 129°2.42'E</named-content></named-content> subtidal, sandy mud bottom, 15 m depth, October 2011, collected by Byoung-Mi Choi; MABIKNA00066396, sex uncertain, Pohang, <named-content xmlns:xlink="http://www.w3.org/1999/xlink" content-type="dwc:verbatimCoordinates" xlink:type="simple"><named-content content-type="geo-json" specific-use="{&#34;type&#34;:&#34;Point&#34;,&#34;coordinates&#34;:[129.392500,36.051500]}" id="NCID0E6RAE" xlink:type="simple">36°3.09'N, 129°23.55'E</named-content></named-content>, subtidal, sandy mud bottom, 12 m depth, January 2012, collected by Byoung-Mi Choi; MABIKNA00066311, sex uncertain, Geoje, <named-content xmlns:xlink="http://www.w3.org/1999/xlink" content-type="dwc:verbatimCoordinates" xlink:type="simple"><named-content content-type="geo-json" specific-use="{&#34;type&#34;:&#34;Point&#34;,&#34;coordinates&#34;:[128.616333,34.902833]}" id="NCID0EHSAE" xlink:type="simple">34°54.17'N, 128°36.98'E</named-content></named-content>, subtidal, sandy mud bottom, 10 m depth, January 2012, collected by Byoung-Mi Choi.</p></tp:treatment-sec><tp:treatment-sec sec-type="material" id="SECID0EMSAE"><title>Additional materials examined.</title><p>MABIKNA00115263, sex uncertain, Busan, <named-content xmlns:xlink="http://www.w3.org/1999/xlink" content-type="dwc:verbatimCoordinates" xlink:type="simple"><named-content content-type="geo-json" specific-use="{&#34;type&#34;:&#34;Point&#34;,&#34;coordinates&#34;:[128.923333,35.078333]}" id="NCID0EVSAE" xlink:type="simple">35°4.7'N, 128°55.4'E</named-content></named-content>, subtidal, sandy mud bottom, 14 m depth, January 2012, collected by Byoung-Mi Choi; MABIKNA00066302, sex uncertain, Hwaseong, <named-content xmlns:xlink="http://www.w3.org/1999/xlink" content-type="dwc:verbatimCoordinates" xlink:type="simple"><named-content content-type="geo-json" specific-use="{&#34;type&#34;:&#34;Point&#34;,&#34;coordinates&#34;:[126.589833,37.149167]}" id="NCID0E4SAE" xlink:type="simple">37°8.95'N, 126°35.39'E</named-content></named-content>, subtidal, sandy mud bottom, 20 m depth, September 2011, collected by Byoung-Mi Choi; MABIKNA00066303, MABIKNA00115303, sex uncertain, Seosan, <named-content xmlns:xlink="http://www.w3.org/1999/xlink" content-type="dwc:verbatimCoordinates" xlink:type="simple"><named-content content-type="geo-json" specific-use="{&#34;type&#34;:&#34;Point&#34;,&#34;coordinates&#34;:[126.399000,37.033833]}" id="NCID0EFTAE" xlink:type="simple">37°2.03'N, 126°23.94'E</named-content></named-content> subtidal, sandy mud bottom, 15 m depth, September 2011, collected by Byoung-Mi Choi; MABIKNA00066385, sex uncertain, Pohang, <named-content xmlns:xlink="http://www.w3.org/1999/xlink" content-type="dwc:verbatimCoordinates" xlink:type="simple"><named-content content-type="geo-json" specific-use="{&#34;type&#34;:&#34;Point&#34;,&#34;coordinates&#34;:[129.419333,36.021833]}" id="NCID0ENTAE" xlink:type="simple">36°1.31'N, 129°25.16'E</named-content></named-content> subtidal, sandy mud bottom, 12 m depth, November 2010, collected by Byoung-Mi Choi; MABIKNA00115314, sex uncertain, Wando, <named-content xmlns:xlink="http://www.w3.org/1999/xlink" content-type="dwc:verbatimCoordinates" xlink:type="simple"><named-content content-type="geo-json" specific-use="{&#34;type&#34;:&#34;Point&#34;,&#34;coordinates&#34;:[127.013167,34.368667]}" id="NCID0EVTAE" xlink:type="simple">34°22.12'N, 127°0.79'E</named-content></named-content>, subtidal, sandy mud bottom, 10 m depth, September 2011, collected by Byoung-Mi Choi. Additional 3 specimens from type locality on <abbrev xmlns:xlink="http://www.w3.org/1999/xlink" xlink:title="scanning electron microscopy" id="ABBRID0E1TAE" xlink:type="simple">SEM</abbrev> stub.</p></tp:treatment-sec><tp:treatment-sec sec-type="diagnosis" id="SECID0E5TAE"><title>Diagnosis.</title><p>Thorax with achaetigerous peristomium and 11 chaetigers. Anterior 5 thoracic segments tessellated. First chaetiger without neuropodia. Chaetigers 1–11 with capillary chaetae only. Abdominal chaetigers with hooded hooks only. Lateral organs not protruded above surface, narrow and oval shape, present along body. Genital pores present in intersegmental furrows between chaetigers 7–8, 8–9, 9–10, and 10–11. Parapo<!--PageBreak-->dial lobes in anterior to moderate abdominal region not protruded. Posteriorly extended parapodial lobes present on posterior abdominal segments. Pygidium without anal cirri.</p></tp:treatment-sec><tp:treatment-sec sec-type="description" id="SECID0EGUAE"><title>Description.</title><p>Holotype entire, about 80 mm long, 1.2 mm wide for 280 chaetigers. Paratype material ranges from 31–87 mm in length, 0.7–1.3 mm width with 30–270 chaetigers. Body elongate, rounded dorsally, flattened ventrally, widest in anterior thoracic chaetigers, with ventral white line in abdominal region. Color in alcohol whitish yellow.</p><p>Prostomium conical, with short and rounded palpode; nuchal organs not seen, eyespots absent (Figs <xref ref-type="fig" rid="F2">2A</xref>, <xref ref-type="fig" rid="F3">3A, D</xref>). Proboscis everted, with numerous hemispherical papillae (Figs <xref ref-type="fig" rid="F2">2A</xref>, <xref ref-type="fig" rid="F3">3D</xref>). Peristomium achaetous, weakly biannulated, slightly longer than first chaetiger (Figs <xref ref-type="fig" rid="F2">2A</xref>, <xref ref-type="fig" rid="F3">3D</xref>).</p><fig id="F2" position="float" orientation="portrait"><label>Figure 2.</label><caption><p>
                  <italic><tp:taxon-name><tp:taxon-name-part taxon-name-part-type="genus" reg="Notomastus">Notomastus</tp:taxon-name-part> <tp:taxon-name-part taxon-name-part-type="species" reg="koreanus">koreanus</tp:taxon-name-part></tp:taxon-name></italic> sp. n. <bold>A</bold> anterior end, left lateral view (MABIKNA00146048) <bold>B</bold> same, dorsal view (MABIKNA00146048) <bold>C</bold> posterior abdominal segments, left lateral view (Holotype, MABIKNA00066337) <bold>D</bold> posterior end, left lateral view (Holotype, MABIKNA00066337). Abbreviations: cc, capillary chaetae; gp, genital pore; hh, hooded hooks; lo, lateral organ; neu, neuropodium; no, notopodium; pro, prostomium; prob, proboscis; per, peristomium; transition, transition between thorax and abdomen.</p></caption><graphic xmlns:xlink="http://www.w3.org/1999/xlink" xlink:href="zookeys-754-141-g002.jpg" position="float" orientation="portrait" xlink:type="simple" id="oo_201495.jpg"/></fig><fig id="F3" position="float" orientation="portrait"><label>Figure 3.</label><caption><p>
                  <italic><tp:taxon-name><tp:taxon-name-part taxon-name-part-type="genus" reg="Notomastus">Notomastus</tp:taxon-name-part> <tp:taxon-name-part taxon-name-part-type="species" reg="koreanus">koreanus</tp:taxon-name-part></tp:taxon-name></italic> sp. n. <bold>A−C</bold> photomicrographs <bold>A</bold> anterior end in left lateral view (showing methyl green staining reaction, MABIKNA00066311) <bold>B</bold> chaetigers 9–15 in left lateral view (MABIKNA00066396) <bold>C</bold> posterior end (MABIKNA00066396) <bold>D–G</bold> scanning electron micrographs (using additional specimens from type locality) <bold>D</bold> anterior 6 thoracic segments in left lateral view <bold>E</bold> capillary chaetae of chaetiger 4 <bold>F–G</bold> abdominal hooded hooks in frontal view. Abbreviations: cc, capillary chaetae; Ch, chaetiger; genP, genital pore; hh, hooded hooks; lo, lateral organ; mf, main fang; neu, neuropodium; no, notopodium; per, peristomium; pro, prostomium; prob, proboscis; transition, transition between thorax and abdomen.</p></caption><graphic xmlns:xlink="http://www.w3.org/1999/xlink" xlink:href="zookeys-754-141-g003.jpg" position="float" orientation="portrait" xlink:type="simple" id="oo_201496.jpg"/></fig><p>Thorax with 12 segments including achaetous peristomium and 11 chaetigers (Figs <xref ref-type="fig" rid="F2">2A–B</xref>, <xref ref-type="fig" rid="F3">3B</xref>). Thoracic segments biannulated with intra- and inter-segmental furrows (Figs <xref ref-type="fig" rid="F2">2A–B</xref>, <xref ref-type="fig" rid="F3">3A</xref>). Anterior thoracic segments tessellated; peristomium and chaetigers 1–2 tessellated, chaetigers 3–4 slightly tessellated; remaining segments smooth (Figs <xref ref-type="fig" rid="F2">2A–B</xref>, <xref ref-type="fig" rid="F3">3D</xref>). First chaetiger with only notopodia having 12 capillaries per fascicle; remaining thoracic chaetigers with 40–60 bilimbate capillaries per fascicle in both parapodia (Figs <xref ref-type="fig" rid="F2">2A–B</xref>, <xref ref-type="fig" rid="F3">3D–E</xref>). Thoracic parapodia reduced, located in intra-segmental <!--PageBreak-->furrows (Figs <xref ref-type="fig" rid="F2">2A–B</xref>, <xref ref-type="fig" rid="F3">3D</xref>); notopodia dorso-laterally on first chaetiger and middorsally on following chaetigers (Fig. <xref ref-type="fig" rid="F2">2B</xref>); neuropodia ventrolaterally on whole chaetigers. (Figs <xref ref-type="fig" rid="F2">2A</xref>, <xref ref-type="fig" rid="F3">3A–B</xref>). Lateral organs not protruded above surface, narrow and oval shape, present along body, situated in furrow between notopodia and neuropodia, less distinct in posterior abdominal region (Figs <xref ref-type="fig" rid="F2">2A–B</xref>, <xref ref-type="fig" rid="F3">3A–D</xref>); position of lateral organs slightly nearer to neuropodium in chaetigers 1–3, nearer to notopodium in following chaetigers (Figs <xref ref-type="fig" rid="F2">2A</xref>, <xref ref-type="fig" rid="F3">3A, D</xref>). Genital pores present in intersegmental furrows of between chaetigers 7–8, 8–9, 9–10, and 10–11 (Figs <xref ref-type="fig" rid="F2">2A</xref>, <xref ref-type="fig" rid="F3">3A–B</xref>).</p><p>Transition between thorax and abdomen distinguished by changes in shape of chaeta and segment (Figs <xref ref-type="fig" rid="F2">2A–B</xref>, <xref ref-type="fig" rid="F3">3A–B</xref>); last thoracic chaetiger bi-annulated, with capillaries only, slightly thinner than first abdominal chaetiger; anterior abdominal segments multi-annulated, with better developed neuropodial lobes than thoracic ones, having hooded hooks only (Figs <xref ref-type="fig" rid="F2">2A–B</xref>, <xref ref-type="fig" rid="F3">3B</xref>). Parapodia in anterior to mid abdominal region not protruded, well separated (Figs <xref ref-type="fig" rid="F2">2A–B</xref>, <xref ref-type="fig" rid="F3">3A–B</xref>). Notopodial lobes not protruded in anterior abdomen, middorsal on anterior few segments, becoming dorsolateral in following abdominal region, with 6–15 hooded hooks only per fascicle, having posteriorly extended and semicircular lamella from chaetiger 160 to end of body (Figs <xref ref-type="fig" rid="F2">2A–C</xref>, <xref ref-type="fig" rid="F3">3A–C</xref>). Neuropodial lobes having 15–30 hooded hooks per fascicle, well separated and weakly protruded in anterior abdomen, more protruded and almost fused ventrally in posterior abdomen, partially fused to notopodial lobes in posterior end (Figs <xref ref-type="fig" rid="F2">2A, C</xref>, <xref ref-type="fig" rid="F3">3A–C</xref>); dorsal tips of neuropodial lobes do not protruded above surface, extended below lateral organs in anterior to mid abdominal region (Figs <xref ref-type="fig" rid="F2">2A, C</xref>, <xref ref-type="fig" rid="F3">3B</xref>).</p><p>Hooded hooks with main fang extending slightly beyond hoods; hood slightly flared. Main fang of hooded hooks with 3 rows of small teeth; 5 in basal row, 6–8 in second row, and at least 6 in superior row (Fig. <xref ref-type="fig" rid="F3">3F–G</xref>).</p><p>Digitiform branchiae not observed in abdomen; each notopodial lobe with posteriorly extended semicircular lamella in posterior abdomen (Figs <xref ref-type="fig" rid="F2">2C</xref>, <xref ref-type="fig" rid="F3">3C</xref>). Pygidium simple, without anal cirri (Fig. <xref ref-type="fig" rid="F2">2D</xref>).</p></tp:treatment-sec><tp:treatment-sec sec-type="Methyl green staining pattern" id="SECID0ED3AE"><title>Methyl green staining pattern.</title><p>Anterior thoracic segments (peristomium and chaetigers 1–6) not stained. Posterior thoracic segments (chaetigers 7–10 or 11) stained (Fig. <xref ref-type="fig" rid="F3">3A</xref>); chaetiger 10 and dorsum of chaetiger 7 more deeply stained with blue (Fig. <xref ref-type="fig" rid="F3">3A</xref>). Anterior few abdominal chaetigers temporary stained with green; fading within 10 minutes (Fig. <xref ref-type="fig" rid="F3">3A</xref>). Ventral side of abdominal segments having pair of longitudinal green bands. Individual-specific variations observed; sometimes chaetigers 5–6 and chaetiger 11 weakly stained with blue, posterior edge of each abdominal segment stained with blue in large specimens (Fig. <xref ref-type="fig" rid="F3">3C</xref>).</p></tp:treatment-sec><tp:treatment-sec sec-type="etymology" id="SECID0EZ3AE"><title>Etymology.</title><p>The new species is named for its wide distribution in coastal waters of Korea.</p></tp:treatment-sec><tp:treatment-sec sec-type="distribution" id="SECID0E53AE"><title>Distribution.</title><p>The subtidal areas (10–20 m) near Korea (Fig. <xref ref-type="fig" rid="F1">1</xref>). The subtidal habitat (ca. 20 m) of Bohai Sea, China (see details in Discussion).</p></tp:treatment-sec><tp:treatment-sec sec-type="ecology" id="SECID0EI4AE"><title>Ecology.</title><p>
              <italic><tp:taxon-name><tp:taxon-name-part taxon-name-part-type="genus" reg="Notomastus">Notomastus</tp:taxon-name-part> <tp:taxon-name-part taxon-name-part-type="species" reg="koreanus">koreanus</tp:taxon-name-part></tp:taxon-name></italic> sp. n. was sampled from soft sediments throughout the year. Most well-developed individuals (having over 250 segments) were obtained between October and January. The sediment of the collecting stations was mainly composed of sandy mud with shell fragments. <italic><tp:taxon-name><tp:taxon-name-part taxon-name-part-type="genus" reg="Leiochrides">Leiochrides</tp:taxon-name-part> <tp:taxon-name-part taxon-name-part-type="species" reg="yokjidoensis">yokjidoensis</tp:taxon-name-part></tp:taxon-name></italic> Jeong, Wi &amp; Suh, <!--PageBreak--><!--PageBreak-->2017 and an undescribed <italic><tp:taxon-name><tp:taxon-name-part taxon-name-part-type="genus" reg="Heteromastus">Heteromastus</tp:taxon-name-part></tp:taxon-name></italic> Eisig, 1887 species co-occurred in southern stations of this study.</p></tp:treatment-sec><tp:treatment-sec sec-type="remarks" id="SECID0EO5AE"><title>Remarks.</title><p>
              <italic><tp:taxon-name><tp:taxon-name-part taxon-name-part-type="genus" reg="Notomastus">Notomastus</tp:taxon-name-part> <tp:taxon-name-part taxon-name-part-type="species" reg="koreanus">koreanus</tp:taxon-name-part></tp:taxon-name></italic> sp. n. is distinguished from other species of the genus by the morphological combination of absence of distinct eyes and first neuropodia, last thoracic chaetigers with only capillary chaetae, presence of genital pores between chaetigers 7–11, non-protruded lateral organs and neuropodial lobes in anterior abdomen, and posteriorly extended parapodial lobes in posterior abdomen. The new Korean <italic><tp:taxon-name><tp:taxon-name-part taxon-name-part-type="genus" reg="Notomastus">Notomastus</tp:taxon-name-part></tp:taxon-name></italic> species closely resembles <italic><tp:taxon-name><tp:taxon-name-part taxon-name-part-type="genus" reg="Notomastus">N.</tp:taxon-name-part> <tp:taxon-name-part taxon-name-part-type="species" reg="torquatus">torquatus</tp:taxon-name-part></tp:taxon-name></italic> Hutchings &amp; Rainer, 1979 in the chaetal arrangement, the absence of developed neuropodial lobes in anterior abdomen, and the presence of posteriorly extended parapodial lobes in the posterior abdomen (Table <xref ref-type="table" rid="T2">2</xref>). However, they differ in the presence of eyes on posterior prostomium (eyespots vs. absence) and the location of genital pores (between chaetigers 3 or 5–10 vs. 7–11, Table <xref ref-type="table" rid="T2">2</xref>). Additionally, <italic><tp:taxon-name><tp:taxon-name-part taxon-name-part-type="genus" reg="Notomastus">N.</tp:taxon-name-part> <tp:taxon-name-part taxon-name-part-type="species" reg="torquatus">torquatus</tp:taxon-name-part></tp:taxon-name></italic> is regarded as an endemic species of Australia and has a much wider thorax (4 mm vs. 1.3 mm) than comparable specimens of <italic><tp:taxon-name><tp:taxon-name-part taxon-name-part-type="genus" reg="Notomastus">N.</tp:taxon-name-part> <tp:taxon-name-part taxon-name-part-type="species" reg="koreanus">koreanus</tp:taxon-name-part></tp:taxon-name></italic> sp. n., which have 280 segments when fully developed (<xref ref-type="bibr" rid="B6">Doyle 1991</xref>, <xref ref-type="bibr" rid="B20">Hutchings and Rainer 1979</xref>). <italic><tp:taxon-name><tp:taxon-name-part taxon-name-part-type="genus" reg="Notomastus">Notomastus</tp:taxon-name-part> <tp:taxon-name-part taxon-name-part-type="species" reg="hemipodus">hemipodus</tp:taxon-name-part></tp:taxon-name></italic> Hartman, 1945 and <italic><tp:taxon-name><tp:taxon-name-part taxon-name-part-type="genus" reg="Notomastus">N.</tp:taxon-name-part> <tp:taxon-name-part taxon-name-part-type="species" reg="tenuis">tenuis</tp:taxon-name-part></tp:taxon-name></italic> Moore, 1909 are also similar to <italic><tp:taxon-name><tp:taxon-name-part taxon-name-part-type="genus" reg="Notomastus">N.</tp:taxon-name-part> <tp:taxon-name-part taxon-name-part-type="species" reg="koreanus">koreanus</tp:taxon-name-part></tp:taxon-name></italic> sp. n. in the chaetal arrangement and the absence of protruded neuropodial lobes in anterior abdomen, but clearly differ in the details of the eyes, the genital/lateral organs, and the <abbrev xmlns:xlink="http://www.w3.org/1999/xlink" xlink:title="Methyl green staining patterns" id="ABBRID0EZBAG" xlink:type="simple">MGSP</abbrev> (Table <xref ref-type="table" rid="T2">2</xref>). Moreover, they have the unique features of the indistinct palpode and the bilobed notopodial lobes, respectively.</p><table-wrap id="T2" position="float" orientation="portrait"><label>Table 2.</label><caption><p>Morphological comparison between Korean <italic><tp:taxon-name><tp:taxon-name-part taxon-name-part-type="genus" reg="Notomastus">Notomastus</tp:taxon-name-part></tp:taxon-name></italic> species and its closely similar species. A: absent; P: present; Ch: chaetiger; NM: not mentioned; abd: abdomen; th: thorax; uni: uniramous; bi: biramous.</p></caption><table id="TID0EGRAE" rules="all"><tbody><tr><th rowspan="1" colspan="1">Species</th><th rowspan="1" colspan="1">First Ch</th><th rowspan="1" colspan="1">Eyes</th><th rowspan="1" colspan="1">Distinct palpode</th><th rowspan="1" colspan="1">Lateral organs</th><th rowspan="1" colspan="1">Genital pores</th><th rowspan="1" colspan="1">Dental structure of hooks</th><th rowspan="1" colspan="1">Parapodial lobes in posterior abdomen</th><th rowspan="1" colspan="1">Methyl green staining patterns</th><th rowspan="1" colspan="1">Habitat (locality)</th><th rowspan="1" colspan="1">References</th></tr><tr><td rowspan="1" colspan="1">
                      <italic><tp:taxon-name><tp:taxon-name-part taxon-name-part-type="genus" reg="Notomastus">N.</tp:taxon-name-part> <tp:taxon-name-part taxon-name-part-type="species" reg="koreanus">koreanus</tp:taxon-name-part></tp:taxon-name></italic> sp. n.</td><td rowspan="1" colspan="1">uni</td><td rowspan="1" colspan="1">A</td><td rowspan="1" colspan="1">P</td><td rowspan="1" colspan="1">not protrude</td><td rowspan="1" colspan="1">between Ch 7–11</td><td rowspan="1" colspan="1">&gt;17 teeth in 3 rows (5/6–8/&gt;6)</td><td rowspan="1" colspan="1">parapodial lobes posteriorly extended</td><td rowspan="1" colspan="1">dorsum of Ch 7 and Ch 8–10 stained blue, Ch 5–6 and 11 sometimes stained, abd with 2 ventral blue lines</td><td rowspan="1" colspan="1">subtidal, 10–20 m, sandy mud with shell fragments (Korea)</td><td rowspan="1" colspan="1">This study</td></tr><tr><td rowspan="1" colspan="1">
                      <italic><tp:taxon-name><tp:taxon-name-part taxon-name-part-type="genus" reg="Notomastus">N.</tp:taxon-name-part> <tp:taxon-name-part taxon-name-part-type="species" reg="latericeus">latericeus</tp:taxon-name-part></tp:taxon-name></italic>
                    </td><td rowspan="1" colspan="1">bi</td><td rowspan="1" colspan="1">P</td><td rowspan="1" colspan="1">P</td><td rowspan="1" colspan="1">not protrude</td><td rowspan="1" colspan="1">between Ch 7–20</td><td rowspan="1" colspan="1">3 rows (5/?/?)</td><td rowspan="1" colspan="1">not extended</td><td rowspan="1" colspan="1">NM</td><td rowspan="1" colspan="1">intertidal to abyssal, sand, mud (cosmopolitan)</td><td rowspan="1" colspan="1">
                      <xref ref-type="bibr" rid="B4">Day 1967</xref>
                    </td></tr><tr><td rowspan="1" colspan="1">
                      <italic><tp:taxon-name><tp:taxon-name-part taxon-name-part-type="genus" reg="Notomastus">N.</tp:taxon-name-part> <tp:taxon-name-part taxon-name-part-type="species" reg="hemipodus">hemipodus</tp:taxon-name-part></tp:taxon-name></italic>
                    </td><td rowspan="1" colspan="1">uni</td><td rowspan="1" colspan="1">P (single pair)</td><td rowspan="1" colspan="1">P</td><td rowspan="1" colspan="1">protrude on anterior abd</td><td rowspan="1" colspan="1">between Ch 8–12</td><td rowspan="1" colspan="1">16–24 teeth in 3 rows (4–6/6–8/6–8)</td><td rowspan="1" colspan="1">bilobed notopodial lobes posteriorly extended</td><td rowspan="1" colspan="1">Ch 1–6 green, Ch 7–10 blue, dorsum of abd green, abd with 2 ventral blue lines</td><td rowspan="1" colspan="1">intertidal to shelf depths, 0.5–426 m (America)</td><td rowspan="1" colspan="1">García-Garza et al. 2012, <xref ref-type="bibr" rid="B14">Green 2002</xref></td></tr><tr><td rowspan="1" colspan="1">
                      <italic><tp:taxon-name><tp:taxon-name-part taxon-name-part-type="genus" reg="Notomastus">N.</tp:taxon-name-part> <tp:taxon-name-part taxon-name-part-type="species" reg="tenuis">tenuis</tp:taxon-name-part></tp:taxon-name></italic>
                    </td><td rowspan="1" colspan="1">uni</td><td rowspan="1" colspan="1">P (eyespots)</td><td rowspan="1" colspan="1">A</td><td rowspan="1" colspan="1">protrude on anterior abd</td><td rowspan="1" colspan="1">between Ch 5–10</td><td rowspan="1" colspan="1">many teeth (NM) in 4–5 rows</td><td rowspan="1" colspan="1">notopodial lobes posteriorly extended</td><td rowspan="1" colspan="1">Whole segments stained with light green</td><td rowspan="1" colspan="1">intertidal to shallow subtidal (America)</td><td rowspan="1" colspan="1">García-Garza et al. 2012</td></tr><tr><td rowspan="1" colspan="1">
                      <italic><tp:taxon-name><tp:taxon-name-part taxon-name-part-type="genus" reg="Notomastus">N.</tp:taxon-name-part> <tp:taxon-name-part taxon-name-part-type="species" reg="torquatus">torquatus</tp:taxon-name-part></tp:taxon-name></italic>
                    </td><td rowspan="1" colspan="1">uni</td><td rowspan="1" colspan="1">P (eyespots)</td><td rowspan="1" colspan="1">P</td><td rowspan="1" colspan="1">NM</td><td rowspan="1" colspan="1">between Ch 3 or 5– 10</td><td rowspan="1" colspan="1">16–24 teeth in 3 rows (4–6/6–8/6–8)</td><td rowspan="1" colspan="1">parapodial lobes posteriorly extended</td><td rowspan="1" colspan="1">NM</td><td rowspan="1" colspan="1">sea grass beds on muddy sand (Australia)</td><td rowspan="1" colspan="1">
                      <xref ref-type="bibr" rid="B20">Hutchings and Rainer 1979</xref>
                    </td></tr></tbody></table></table-wrap></tp:treatment-sec><tp:treatment-sec sec-type="Genetic comparison with the published sequences of Notomastus species" id="SECID0ELLAG"><title>Genetic comparison with the published sequences of <italic><tp:taxon-name><tp:taxon-name-part taxon-name-part-type="genus" reg="Notomastus">Notomastus</tp:taxon-name-part></tp:taxon-name></italic> species.</title><p>To confirm the genetic distances among the new species and its closely related species, we used the partial sequences of mitochondrial (mtCOI and 16S rRNA) and nuclear (histone H3) genes. In all genetic comparisons, the intraspecific differences among the Korean specimens were negligible (0–0.1%, Table <xref ref-type="table" rid="T3">3</xref>). The mean interspecific differences for mitochondrial COI (50.9%) and 16S rRNA (43.2%) genes were much higher than the mean interspecific difference for the nuclear histone H3 gene (7.6%). In the mtCOI gene comparison, the mean genetic difference between <italic><tp:taxon-name><tp:taxon-name-part taxon-name-part-type="genus" reg="Notomastus">N.</tp:taxon-name-part> <tp:taxon-name-part taxon-name-part-type="species" reg="koreanus">koreanus</tp:taxon-name-part></tp:taxon-name></italic> sp. n. and <italic><tp:taxon-name><tp:taxon-name-part taxon-name-part-type="genus" reg="Notomastus">N.</tp:taxon-name-part> <tp:taxon-name-part taxon-name-part-type="species" reg="profondus">profondus</tp:taxon-name-part></tp:taxon-name></italic> (Eisig, 1887) of Portugal (<ext-link xmlns:xlink="http://www.w3.org/1999/xlink" ext-link-type="gen" xlink:href="KR916899" xlink:type="simple">KR916899</ext-link>) was substantial (51.2%, Table <xref ref-type="table" rid="T3">3</xref>). In the interspecific comparison for the 16S rRNA gene, <italic><tp:taxon-name><tp:taxon-name-part taxon-name-part-type="genus" reg="Notomastus">N.</tp:taxon-name-part> <tp:taxon-name-part taxon-name-part-type="species" reg="koreanus">koreanus</tp:taxon-name-part></tp:taxon-name></italic> sp. n. was well distinguished from <italic><tp:taxon-name><tp:taxon-name-part taxon-name-part-type="genus" reg="Notomastus">N.</tp:taxon-name-part> <tp:taxon-name-part taxon-name-part-type="species" reg="hemipodus">hemipodus</tp:taxon-name-part></tp:taxon-name></italic> (38.1%, <ext-link xmlns:xlink="http://www.w3.org/1999/xlink" ext-link-type="gen" xlink:href="HM746714" xlink:type="simple">HM746714</ext-link>) of Canada and <italic><tp:taxon-name><tp:taxon-name-part taxon-name-part-type="genus" reg="Notomastus">N.</tp:taxon-name-part> <tp:taxon-name-part taxon-name-part-type="species" reg="latericeus">latericeus</tp:taxon-name-part></tp:taxon-name></italic> (47.3%, <ext-link xmlns:xlink="http://www.w3.org/1999/xlink" ext-link-type="gen" xlink:href="AY340469" xlink:type="simple">AY340469</ext-link>) of Sweden (Table <xref ref-type="table" rid="T3">3</xref>). In the histone H3 gene comparison, <italic><tp:taxon-name><tp:taxon-name-part taxon-name-part-type="genus" reg="Notomastus">N.</tp:taxon-name-part> <tp:taxon-name-part taxon-name-part-type="species" reg="koreanus">koreanus</tp:taxon-name-part></tp:taxon-name></italic> sp. n. genetically differed from <italic><tp:taxon-name><tp:taxon-name-part taxon-name-part-type="genus" reg="Notomastus">N.</tp:taxon-name-part> <tp:taxon-name-part taxon-name-part-type="species" reg="torquatus">torquatus</tp:taxon-name-part></tp:taxon-name></italic> (3.7%, <ext-link xmlns:xlink="http://www.w3.org/1999/xlink" ext-link-type="gen" xlink:href="AF185258" xlink:type="simple">AF185258</ext-link>) of Australia, <italic><tp:taxon-name><tp:taxon-name-part taxon-name-part-type="genus" reg="Notomastus">N.</tp:taxon-name-part> <tp:taxon-name-part taxon-name-part-type="species" reg="latericeus">latericeus</tp:taxon-name-part></tp:taxon-name></italic> (7.0%, <ext-link xmlns:xlink="http://www.w3.org/1999/xlink" ext-link-type="gen" xlink:href="DQ779747" xlink:type="simple">DQ779747</ext-link>) of Sweden, and <italic><tp:taxon-name><tp:taxon-name-part taxon-name-part-type="genus" reg="Notomastus">N.</tp:taxon-name-part> <tp:taxon-name-part taxon-name-part-type="species" reg="hemipodus">hemipodus</tp:taxon-name-part></tp:taxon-name></italic> (9.3%, <ext-link xmlns:xlink="http://www.w3.org/1999/xlink" ext-link-type="gen" xlink:href="HM746759" xlink:type="simple">HM746759</ext-link>) of Canada (Table <xref ref-type="table" rid="T3">3</xref>). Previously known genetic difference of the mtCOI and the 16S rRNA genes among the capitellid species is generally about 18–20% (<xref ref-type="bibr" rid="B22">Jeong et al. 2017b</xref>, <xref ref-type="bibr" rid="B34">Silva et al. 2016</xref>). In contrast, the histone H3 gene difference between cryptic nereidid polychaetes is around 2–9% (<xref ref-type="bibr" rid="B13">Glasby et al. 2013</xref>). Thus, the genetic differences between <italic><tp:taxon-name><tp:taxon-name-part taxon-name-part-type="genus" reg="Notomastus">N.</tp:taxon-name-part> <tp:taxon-name-part taxon-name-part-type="species" reg="koreanus">koreanus</tp:taxon-name-part></tp:taxon-name></italic> sp. n. and its closely related species (COI: 51.2%, 16S: 38.1–47.3%, H3: 3.7–9.3%) is significant at the species level revealing the speciation among them. On the other hand, the mtCOI gene sequence of the Chinese specimen (BIOUG03550-A09, Table <xref ref-type="table" rid="T1">1</xref>) is genetically matched with <italic><tp:taxon-name><tp:taxon-name-part taxon-name-part-type="genus" reg="Notomastus">N.</tp:taxon-name-part> <tp:taxon-name-part taxon-name-part-type="species" reg="koreanus">koreanus</tp:taxon-name-part></tp:taxon-name></italic> sp. n. (0.007 in <abbrev xmlns:xlink="http://www.w3.org/1999/xlink" xlink:title="Kimura’s two-parameter" id="ABBRID0ESQAG" xlink:type="simple">K2P</abbrev> distance, Table <xref ref-type="table" rid="T3">3</xref>), although it has been reported as <italic><tp:taxon-name><tp:taxon-name-part taxon-name-part-type="genus" reg="Notomastus">N.</tp:taxon-name-part> <tp:taxon-name-part taxon-name-part-type="species" reg="latericeus">latericeus</tp:taxon-name-part></tp:taxon-name></italic> on BOLD (<ext-link xmlns:xlink="http://www.w3.org/1999/xlink" xlink:type="simple" ext-link-type="uri" xlink:href="http://www.barcodinglife.org">www.barcodinglife.org</ext-link>) database (<xref ref-type="bibr" rid="B1">BOLD Systems 2017</xref>). <italic><tp:taxon-name><tp:taxon-name-part taxon-name-part-type="genus" reg="Notomastus">Notomastus</tp:taxon-name-part> <tp:taxon-name-part taxon-name-part-type="species" reg="latericeus">latericeus</tp:taxon-name-part></tp:taxon-name></italic> was originally described <!--PageBreak--><!--PageBreak-->from Norwegian waters, and it is easily discriminated from our new species in terms of morphology (Table <xref ref-type="table" rid="T2">2</xref>). The published histone H3 and 16S rRNA sequences of <italic><tp:taxon-name><tp:taxon-name-part taxon-name-part-type="genus" reg="Notomastus">N.</tp:taxon-name-part> <tp:taxon-name-part taxon-name-part-type="species" reg="latericeus">latericeus</tp:taxon-name-part></tp:taxon-name></italic> from Swedish waters are clearly distinguished from the sequences of <italic><tp:taxon-name><tp:taxon-name-part taxon-name-part-type="genus" reg="Notomastus">N.</tp:taxon-name-part> <tp:taxon-name-part taxon-name-part-type="species" reg="koreanus">koreanus</tp:taxon-name-part></tp:taxon-name></italic> sp. n. by the significant genetic difference (Table <xref ref-type="table" rid="T3">3</xref>). Thus, the mtCOI sequence of the Chinese specimen on the BOLD database is regarded as a misidentification at the species level and confirms the additional occurrence of our new species in the Bohai Sea of northeastern China.</p><table-wrap id="T3" position="float" orientation="portrait"><label>Table 3.</label><caption><p>Mean genetic distances between examined <italic><tp:taxon-name><tp:taxon-name-part taxon-name-part-type="genus" reg="Notomastus">Notomastus</tp:taxon-name-part></tp:taxon-name></italic> species based on <abbrev xmlns:xlink="http://www.w3.org/1999/xlink" xlink:title="Kimura’s two-parameter" id="ABBRID0EKTAG" xlink:type="simple">K2P</abbrev> distance. Bold numbers represent the mean intraspecific <abbrev xmlns:xlink="http://www.w3.org/1999/xlink" xlink:title="Kimura’s two-parameter" id="ABBRID0EOTAG" xlink:type="simple">K2P</abbrev> distance of Korean specimens.</p></caption><table id="TID0EI4AE" rules="all"><tbody><tr><th rowspan="1" colspan="1">mtCOI</th><th rowspan="1" colspan="1">1</th><th rowspan="1" colspan="1">2</th><th rowspan="1" colspan="1">3</th></tr><tr><td rowspan="1" colspan="1">1. <italic><tp:taxon-name><tp:taxon-name-part taxon-name-part-type="genus" reg="Notomastus">N.</tp:taxon-name-part> <tp:taxon-name-part taxon-name-part-type="species" reg="koreanus">koreanus</tp:taxon-name-part></tp:taxon-name></italic> n. sp. (Korea)</td><td rowspan="1" colspan="1">
                      <bold>0.001</bold>
                    </td><td rowspan="1" colspan="1"/><td rowspan="1" colspan="1"/></tr><tr><td rowspan="1" colspan="1">2. <italic><tp:taxon-name><tp:taxon-name-part taxon-name-part-type="genus" reg="Notomastus">Notomastus</tp:taxon-name-part></tp:taxon-name></italic> sp. (China)</td><td rowspan="1" colspan="1">0.007</td><td rowspan="1" colspan="1">–</td><td rowspan="1" colspan="1"/></tr><tr><td rowspan="1" colspan="1">3. <italic><tp:taxon-name><tp:taxon-name-part taxon-name-part-type="genus" reg="Notomastus">N.</tp:taxon-name-part> <tp:taxon-name-part taxon-name-part-type="species" reg="profondus">profondus</tp:taxon-name-part></tp:taxon-name></italic> (Portugal)</td><td rowspan="1" colspan="1">0.512</td><td rowspan="1" colspan="1">0.506</td><td rowspan="1" colspan="1">–</td></tr><tr><td rowspan="1" colspan="1">
                      <bold>16S rRNA</bold>
                    </td><td rowspan="1" colspan="1">1</td><td rowspan="1" colspan="1">2</td><td rowspan="1" colspan="1">3</td></tr><tr><td rowspan="1" colspan="1">1. <italic><tp:taxon-name><tp:taxon-name-part taxon-name-part-type="genus" reg="Notomastus">N.</tp:taxon-name-part> <tp:taxon-name-part taxon-name-part-type="species" reg="koreanus">koreanus</tp:taxon-name-part></tp:taxon-name></italic> n. sp. (Korea)</td><td rowspan="1" colspan="1">
                      <bold>0.000</bold>
                    </td><td rowspan="1" colspan="1"/><td rowspan="1" colspan="1"/></tr><tr><td rowspan="1" colspan="1">2. <italic><tp:taxon-name><tp:taxon-name-part taxon-name-part-type="genus" reg="Notomastus">N.</tp:taxon-name-part> <tp:taxon-name-part taxon-name-part-type="species" reg="hemipodus">hemipodus</tp:taxon-name-part></tp:taxon-name></italic> (Canada)</td><td rowspan="1" colspan="1">0.381</td><td rowspan="1" colspan="1">–</td><td rowspan="1" colspan="1"/></tr><tr><td rowspan="1" colspan="1">3. <italic><tp:taxon-name><tp:taxon-name-part taxon-name-part-type="genus" reg="Notomastus">N.</tp:taxon-name-part> <tp:taxon-name-part taxon-name-part-type="species" reg="latericeus">latericeus</tp:taxon-name-part></tp:taxon-name></italic> (Sweden)</td><td rowspan="1" colspan="1">0.473</td><td rowspan="1" colspan="1">0.441</td><td rowspan="1" colspan="1">–</td></tr><tr><td rowspan="1" colspan="1">
                      <bold>histone H3</bold>
                    </td><td rowspan="1" colspan="1">1</td><td rowspan="1" colspan="1">2</td><td rowspan="1" colspan="1">3</td></tr><tr><td rowspan="1" colspan="1">1. <italic><tp:taxon-name><tp:taxon-name-part taxon-name-part-type="genus" reg="Notomastus">N.</tp:taxon-name-part> <tp:taxon-name-part taxon-name-part-type="species" reg="koreanus">koreanus</tp:taxon-name-part></tp:taxon-name></italic> n. sp. (Korea)</td><td rowspan="1" colspan="1">
                      <bold>0.000</bold>
                    </td><td rowspan="1" colspan="1"/><td rowspan="1" colspan="1"/></tr><tr><td rowspan="1" colspan="1">2. <italic><tp:taxon-name><tp:taxon-name-part taxon-name-part-type="genus" reg="Notomastus">N.</tp:taxon-name-part> <tp:taxon-name-part taxon-name-part-type="species" reg="torquatus">torquatus</tp:taxon-name-part></tp:taxon-name></italic> (Australia)</td><td rowspan="1" colspan="1">0.037</td><td rowspan="1" colspan="1">–</td><td rowspan="1" colspan="1"/></tr><tr><td rowspan="1" colspan="1">3. <italic><tp:taxon-name><tp:taxon-name-part taxon-name-part-type="genus" reg="Notomastus">N.</tp:taxon-name-part> <tp:taxon-name-part taxon-name-part-type="species" reg="latericeus">latericeus</tp:taxon-name-part></tp:taxon-name></italic> (Sweden)</td><td rowspan="1" colspan="1">0.070</td><td rowspan="1" colspan="1">0.088</td><td rowspan="1" colspan="1">–</td></tr><tr><td rowspan="1" colspan="1">4. <italic><tp:taxon-name><tp:taxon-name-part taxon-name-part-type="genus" reg="Notomastus">N.</tp:taxon-name-part> <tp:taxon-name-part taxon-name-part-type="species" reg="hemipodus">hemipodus</tp:taxon-name-part></tp:taxon-name></italic> (Canada)</td><td rowspan="1" colspan="1">0.093</td><td rowspan="1" colspan="1">0.092</td><td rowspan="1" colspan="1">0.075</td></tr></tbody></table></table-wrap></tp:treatment-sec><tp:treatment-sec><!--Section generated to contain objects referenced in tp:taxon-treatment.--><fig id="F1" position="float" orientation="portrait"><label>Figure 1.</label><caption><p>Map of study area with main collecting locations.</p></caption><graphic xmlns:xlink="http://www.w3.org/1999/xlink" xlink:href="zookeys-754-141-g001.jpg" position="float" orientation="portrait" xlink:type="simple" id="oo_201494.jpg"/></fig><table-wrap id="T1" position="float" orientation="portrait"><label>Table 1.</label><caption><p>A list of sampling localities, species names, sample types, voucher numbers, Genbank accession numbers, and references.</p></caption><table id="TID0ETEAC" rules="all"><tbody><tr><th rowspan="2" colspan="2">Location</th><th rowspan="2" colspan="1">Latitude / Longitude (DDM)</th><th rowspan="2" colspan="1">Species name</th><th rowspan="2" colspan="1">Type</th><th rowspan="2" colspan="1">Voucher number</th><th rowspan="1" colspan="3">Accession number of Genbank</th><th rowspan="2" colspan="1">References</th></tr><tr><th rowspan="1" colspan="1">mtCOI</th><th rowspan="1" colspan="1">16SrRNA</th><th rowspan="1" colspan="1">histone H3</th></tr><tr><td rowspan="7" colspan="1">South Korea</td><td rowspan="2" colspan="1">Yeosu</td><td rowspan="2" colspan="1">
                <named-content xmlns:xlink="http://www.w3.org/1999/xlink" content-type="dwc:verbatimCoordinates" xlink:type="simple"><named-content content-type="geo-json" specific-use="{&#34;type&#34;:&#34;Point&#34;,&#34;coordinates&#34;:[127.681000,34.650500]}" id="NCID0EKLAC" xlink:type="simple">34°39.03'N, 127°40.86'E</named-content></named-content>
              </td><td rowspan="7" colspan="1">
                <italic><tp:taxon-name><tp:taxon-name-part taxon-name-part-type="genus" reg="Notomastus">N.</tp:taxon-name-part> <tp:taxon-name-part taxon-name-part-type="species" reg="koreanus">koreanus</tp:taxon-name-part></tp:taxon-name></italic> sp. n.</td><td rowspan="1" colspan="1">Paratype</td><td rowspan="1" colspan="1">NA00146048</td><td rowspan="1" colspan="1"><ext-link xmlns:xlink="http://www.w3.org/1999/xlink" ext-link-type="gen" xlink:href="MG437146" xlink:type="simple">MG437146</ext-link></td><td rowspan="1" colspan="1"><ext-link xmlns:xlink="http://www.w3.org/1999/xlink" ext-link-type="gen" xlink:href="MG748697" xlink:type="simple">MG748697</ext-link></td><td rowspan="1" colspan="1"><ext-link xmlns:xlink="http://www.w3.org/1999/xlink" ext-link-type="gen" xlink:href="MG748700" xlink:type="simple">MG748700</ext-link></td><td rowspan="7" colspan="1">This study</td></tr><tr><td rowspan="1" colspan="1">Paratype</td><td rowspan="1" colspan="1">NA00146049</td><td rowspan="1" colspan="1"><ext-link xmlns:xlink="http://www.w3.org/1999/xlink" ext-link-type="gen" xlink:href="MG437147" xlink:type="simple">MG437147</ext-link></td><td rowspan="1" colspan="1"><ext-link xmlns:xlink="http://www.w3.org/1999/xlink" ext-link-type="gen" xlink:href="MG748698" xlink:type="simple">MG748698</ext-link></td><td rowspan="1" colspan="1"><ext-link xmlns:xlink="http://www.w3.org/1999/xlink" ext-link-type="gen" xlink:href="MG748701" xlink:type="simple">MG748701</ext-link></td></tr><tr><td rowspan="2" colspan="1">Busan</td><td rowspan="1" colspan="1">
                <named-content xmlns:xlink="http://www.w3.org/1999/xlink" content-type="dwc:verbatimCoordinates" xlink:type="simple"><named-content content-type="geo-json" specific-use="{&#34;type&#34;:&#34;Point&#34;,&#34;coordinates&#34;:[129.040333,35.097167]}" id="NCID0EKNAC" xlink:type="simple">35°5.83'N, 129°2.42'E</named-content></named-content>
              </td><td rowspan="1" colspan="1">Paratype</td><td rowspan="1" colspan="1">NA00066329</td><td rowspan="1" colspan="1"><ext-link xmlns:xlink="http://www.w3.org/1999/xlink" ext-link-type="gen" xlink:href="MG437148" xlink:type="simple">MG437148</ext-link></td><td rowspan="1" colspan="1"/><td rowspan="1" colspan="1"><ext-link xmlns:xlink="http://www.w3.org/1999/xlink" ext-link-type="gen" xlink:href="MG748699" xlink:type="simple">MG748699</ext-link></td></tr><tr><td rowspan="1" colspan="1">
                <named-content xmlns:xlink="http://www.w3.org/1999/xlink" content-type="dwc:verbatimCoordinates" xlink:type="simple"><named-content content-type="geo-json" specific-use="{&#34;type&#34;:&#34;Point&#34;,&#34;coordinates&#34;:[129.055167,35.105500]}" id="NCID0EFOAC" xlink:type="simple">35°6.33'N, 129°3.31'E</named-content></named-content>
              </td><td rowspan="1" colspan="1">Holotype</td><td rowspan="1" colspan="1">NA00066337</td><td rowspan="1" colspan="1"/><td rowspan="1" colspan="1"/><td rowspan="1" colspan="1"/></tr><tr><td rowspan="1" colspan="1">Hwaseong</td><td rowspan="1" colspan="1">
                <named-content xmlns:xlink="http://www.w3.org/1999/xlink" content-type="dwc:verbatimCoordinates" xlink:type="simple"><named-content content-type="geo-json" specific-use="{&#34;type&#34;:&#34;Point&#34;,&#34;coordinates&#34;:[126.589833,37.149167]}" id="NCID0EDPAC" xlink:type="simple">37°8.95'N, 126°35.39'E</named-content></named-content>
              </td><td rowspan="1" colspan="1"/><td rowspan="1" colspan="1">NA00066302</td><td rowspan="1" colspan="1"/><td rowspan="1" colspan="1"><ext-link xmlns:xlink="http://www.w3.org/1999/xlink" ext-link-type="gen" xlink:href="MG748696" xlink:type="simple">MG748696</ext-link></td><td rowspan="1" colspan="1"/></tr><tr><td rowspan="1" colspan="1">Geoje</td><td rowspan="1" colspan="1">
                <named-content xmlns:xlink="http://www.w3.org/1999/xlink" content-type="dwc:verbatimCoordinates" xlink:type="simple"><named-content content-type="geo-json" specific-use="{&#34;type&#34;:&#34;Point&#34;,&#34;coordinates&#34;:[128.616333,34.902833]}" id="NCID0ECAAE" xlink:type="simple">34°54.17'N, 128°36.98'E</named-content></named-content>
              </td><td rowspan="1" colspan="1">Paratype</td><td rowspan="1" colspan="1">NA00066311</td><td rowspan="1" colspan="1"/><td rowspan="1" colspan="1"/><td rowspan="1" colspan="1"/></tr><tr><td rowspan="1" colspan="1">Pohang</td><td rowspan="1" colspan="1">
                <named-content xmlns:xlink="http://www.w3.org/1999/xlink" content-type="dwc:verbatimCoordinates" xlink:type="simple"><named-content content-type="geo-json" specific-use="{&#34;type&#34;:&#34;Point&#34;,&#34;coordinates&#34;:[129.419333,36.021833]}" id="NCID0EABAE" xlink:type="simple">36°1.31'N, 129°25.16'E</named-content></named-content>
              </td><td rowspan="1" colspan="1">Paratype</td><td rowspan="1" colspan="1">NA00066396</td><td rowspan="1" colspan="1"/><td rowspan="1" colspan="1"/><td rowspan="1" colspan="1"/></tr><tr><td rowspan="1" colspan="1">Portugal</td><td rowspan="1" colspan="1">Sado estuary</td><td rowspan="1" colspan="1">
                <named-content xmlns:xlink="http://www.w3.org/1999/xlink" content-type="dwc:verbatimCoordinates" xlink:type="simple"><named-content content-type="geo-json" specific-use="{&#34;type&#34;:&#34;Point&#34;,&#34;coordinates&#34;:[-8.885000,38.487000]}" id="NCID0EBCAE" xlink:type="simple">38°29.22'N, 8°53.1'W</named-content></named-content>
              </td><td rowspan="1" colspan="1">
                <italic><tp:taxon-name><tp:taxon-name-part taxon-name-part-type="genus" reg="Notomastus">N.</tp:taxon-name-part> <tp:taxon-name-part taxon-name-part-type="species" reg="profondus">profondus</tp:taxon-name-part></tp:taxon-name></italic>
              </td><td rowspan="1" colspan="1"/><td rowspan="1" colspan="1">RR132</td><td rowspan="1" colspan="1"><ext-link xmlns:xlink="http://www.w3.org/1999/xlink" ext-link-type="gen" xlink:href="KR916897" xlink:type="simple">KR916897</ext-link></td><td rowspan="1" colspan="1"/><td rowspan="1" colspan="1"/><td rowspan="1" colspan="1">
                <xref ref-type="bibr" rid="B26">Lobo et al. (2016)</xref>
              </td></tr><tr><td rowspan="1" colspan="1">Canada</td><td rowspan="1" colspan="1">Bamfield</td><td rowspan="1" colspan="1"/><td rowspan="1" colspan="1">
                <italic><tp:taxon-name><tp:taxon-name-part taxon-name-part-type="genus" reg="Notomastus">N.</tp:taxon-name-part> <tp:taxon-name-part taxon-name-part-type="species" reg="hemipodus">hemipodus</tp:taxon-name-part></tp:taxon-name></italic>
              </td><td rowspan="1" colspan="1"/><td rowspan="1" colspan="1"/><td rowspan="1" colspan="1"/><td rowspan="1" colspan="1"><ext-link xmlns:xlink="http://www.w3.org/1999/xlink" ext-link-type="gen" xlink:href="HM746714" xlink:type="simple">HM746714</ext-link></td><td rowspan="1" colspan="1"><ext-link xmlns:xlink="http://www.w3.org/1999/xlink" ext-link-type="gen" xlink:href="HM746759" xlink:type="simple">HM746759</ext-link></td><td rowspan="1" colspan="1">
                <xref ref-type="bibr" rid="B30">Paul et al. (2010)</xref>
              </td></tr><tr><td rowspan="1" colspan="1">Sweden</td><td rowspan="1" colspan="1">Bohuslän</td><td rowspan="1" colspan="1"/><td rowspan="1" colspan="1">
                <italic><tp:taxon-name><tp:taxon-name-part taxon-name-part-type="genus" reg="Notomastus">N.</tp:taxon-name-part> <tp:taxon-name-part taxon-name-part-type="species" reg="latericeus">latericeus</tp:taxon-name-part></tp:taxon-name></italic>
              </td><td rowspan="1" colspan="1"/><td rowspan="1" colspan="1">SMNH75827</td><td rowspan="1" colspan="1"/><td rowspan="1" colspan="1"><ext-link xmlns:xlink="http://www.w3.org/1999/xlink" ext-link-type="gen" xlink:href="AY340469" xlink:type="simple">AY340469</ext-link></td><td rowspan="1" colspan="1"><ext-link xmlns:xlink="http://www.w3.org/1999/xlink" ext-link-type="gen" xlink:href="DQ779747" xlink:type="simple">DQ779747</ext-link></td><td rowspan="1" colspan="1">
                <xref ref-type="bibr" rid="B31">Rousset et al. (2007)</xref>
              </td></tr><tr><td rowspan="1" colspan="1">Australia</td><td rowspan="1" colspan="1"/><td rowspan="1" colspan="1"/><td rowspan="1" colspan="1">
                <italic><tp:taxon-name><tp:taxon-name-part taxon-name-part-type="genus" reg="Notomastus">N.</tp:taxon-name-part> <tp:taxon-name-part taxon-name-part-type="species" reg="torquatus">torquatus</tp:taxon-name-part></tp:taxon-name></italic>
              </td><td rowspan="1" colspan="1"/><td rowspan="1" colspan="1">AMW23426</td><td rowspan="1" colspan="1"/><td rowspan="1" colspan="1"/><td rowspan="1" colspan="1"><ext-link xmlns:xlink="http://www.w3.org/1999/xlink" ext-link-type="gen" xlink:href="AF185258" xlink:type="simple">AF185258</ext-link></td><td rowspan="1" colspan="1">
                <xref ref-type="bibr" rid="B2">Brown et al. (1999)</xref>
              </td></tr><tr><td rowspan="1" colspan="1">China</td><td rowspan="1" colspan="1">Bohai Sea</td><td rowspan="1" colspan="1">
                <named-content xmlns:xlink="http://www.w3.org/1999/xlink" content-type="dwc:verbatimCoordinates" xlink:type="simple"><named-content content-type="geo-json" specific-use="{&#34;type&#34;:&#34;Point&#34;,&#34;coordinates&#34;:[120.132000,38.352000]}" id="NCID0EJIAE" xlink:type="simple">38°21.12'N, 120°7.92'E</named-content></named-content>
              </td><td rowspan="1" colspan="1">
                <italic><tp:taxon-name><tp:taxon-name-part taxon-name-part-type="genus" reg="Notomastus">Notomastus</tp:taxon-name-part></tp:taxon-name></italic> sp.</td><td rowspan="1" colspan="1"/><td rowspan="1" colspan="1">BIOUG03550-A09</td><td rowspan="1" colspan="1"/><td rowspan="1" colspan="1"/><td rowspan="1" colspan="1"/><td rowspan="1" colspan="1">
                <xref ref-type="bibr" rid="B1">BOLD Systems (2017)</xref>
              </td></tr></tbody></table></table-wrap></tp:treatment-sec><ref-list><ref id="B4"><mixed-citation xmlns:xlink="http://www.w3.org/1999/xlink" xlink:type="simple">
          <person-group><name name-style="western"><surname>Day</surname><given-names>JH</given-names></name></person-group> (<year>1967</year>) <source>A monograph on the <tp:taxon-name><tp:taxon-name-part taxon-name-part-type="class">Polychaeta</tp:taxon-name-part></tp:taxon-name> of Southern Africa. Part II.</source> <publisher-name>British Museum (Natural History)</publisher-name>, <publisher-loc>London</publisher-loc>, <size units="page">450 pp</size>. <ext-link xlink:type="simple" ext-link-type="doi" xlink:href="10.5962/bhl.title.8596">https://doi.org/10.5962/bhl.title.8596</ext-link></mixed-citation></ref><ref id="B14"><mixed-citation xmlns:xlink="http://www.w3.org/1999/xlink" xlink:type="simple">
          <person-group><name name-style="western"><surname>Green</surname><given-names>K</given-names></name></person-group> (<year>2002</year>) <article-title><tp:taxon-name><tp:taxon-name-part taxon-name-part-type="family">Capitellidae</tp:taxon-name-part></tp:taxon-name> (<tp:taxon-name><tp:taxon-name-part taxon-name-part-type="class">Polychaeta</tp:taxon-name-part></tp:taxon-name>) from the Andaman Sea.</article-title> <source>Phuket Marine Biological Center Special Publication</source> <volume>24</volume>: <fpage>249</fpage>–<lpage>343</lpage>.</mixed-citation></ref><ref id="B20"><mixed-citation xmlns:xlink="http://www.w3.org/1999/xlink" xlink:type="simple">
          <person-group><name name-style="western"><surname>Hutchings</surname><given-names>P</given-names></name><name name-style="western"><surname>Rainer</surname><given-names>S</given-names></name></person-group> (<year>1979</year>) <article-title>The polychaete fauna of Careel Bay, Pittwater, New South Wales, Australia.</article-title> <source>Journal of Natural History</source> <volume>13</volume>: <fpage>745</fpage>–<lpage>796</lpage>. <ext-link xlink:type="simple" ext-link-type="doi" xlink:href="10.1080/00222937900770561">https://doi.org/10.1080/00222937900770561</ext-link></mixed-citation></ref><ref id="B6"><mixed-citation xmlns:xlink="http://www.w3.org/1999/xlink" xlink:type="simple">
          <person-group><name name-style="western"><surname>Doyle</surname><given-names>S</given-names></name></person-group> (<year>1991</year>) <article-title>Setal type and distribution in two Australian species of <italic><tp:taxon-name><tp:taxon-name-part taxon-name-part-type="genus">Scyphoproctus</tp:taxon-name-part></tp:taxon-name></italic> (<tp:taxon-name><tp:taxon-name-part taxon-name-part-type="class">Polychaeta</tp:taxon-name-part></tp:taxon-name>, <tp:taxon-name><tp:taxon-name-part taxon-name-part-type="family">Capitellidae</tp:taxon-name-part></tp:taxon-name>) and three other capitellids, with a description of <italic><tp:taxon-name><tp:taxon-name-part taxon-name-part-type="genus">Scyphoproctus</tp:taxon-name-part> <tp:taxon-name-part taxon-name-part-type="species">towraiensis</tp:taxon-name-part></tp:taxon-name></italic> sp. n.</article-title> <source>Zoologica Scripta</source> <volume>20</volume>: <fpage>263</fpage>–<lpage>275</lpage>. <ext-link xlink:type="simple" ext-link-type="doi" xlink:href="10.1111/j.1463-6409.1991.tb00290.x">https://doi.org/10.1111/j.1463-6409.1991.tb00290.x</ext-link></mixed-citation></ref><ref id="B22"><mixed-citation xmlns:xlink="http://www.w3.org/1999/xlink" xlink:type="simple">
          <person-group><name name-style="western"><surname>Jeong</surname><given-names>MK</given-names></name><name name-style="western"><surname>Wi</surname><given-names>JH</given-names></name><name name-style="western"><surname>Suh</surname><given-names>HL</given-names></name></person-group> (<year>2017b</year>) A reassessment of <italic><tp:taxon-name><tp:taxon-name-part taxon-name-part-type="genus">Capitella</tp:taxon-name-part></tp:taxon-name></italic> species (<tp:taxon-name><tp:taxon-name-part taxon-name-part-type="class">Polychaeta</tp:taxon-name-part></tp:taxon-name>: <tp:taxon-name><tp:taxon-name-part taxon-name-part-type="family">Capitellidae</tp:taxon-name-part></tp:taxon-name>) from Korean coastal waters, with morphological and molecular evidence. Marine Biodiversity: 1–10. <ext-link xlink:type="simple" ext-link-type="doi" xlink:href="10.1007/s12526-017-0707-2">https://doi.org/10.1007/s12526-017-0707-2</ext-link></mixed-citation></ref><ref id="B34"><mixed-citation xmlns:xlink="http://www.w3.org/1999/xlink" xlink:type="simple">
          <person-group><name name-style="western"><surname>Silva</surname><given-names>CF</given-names></name><name name-style="western"><surname>Shimabukuro</surname><given-names>M</given-names></name><name name-style="western"><surname>Alfaro-Lucas</surname><given-names>JM</given-names></name><name name-style="western"><surname>Fujiwara</surname><given-names>Y</given-names></name><name name-style="western"><surname>Sumida</surname><given-names>PY</given-names></name><name name-style="western"><surname>Amaral</surname><given-names>AC</given-names></name></person-group> (<year>2016</year>) <article-title>A new <italic><tp:taxon-name><tp:taxon-name-part taxon-name-part-type="genus">Capitella</tp:taxon-name-part></tp:taxon-name></italic> polychaete worm (<tp:taxon-name><tp:taxon-name-part taxon-name-part-type="phylum">Annelida</tp:taxon-name-part></tp:taxon-name>: <tp:taxon-name><tp:taxon-name-part taxon-name-part-type="family">Capitellidae</tp:taxon-name-part></tp:taxon-name>) living inside whale bones in the abyssal South Atlantic.</article-title> <source>Deep Sea Research Part I: Oceanographic Research Papers</source> <volume>108</volume>: <fpage>23</fpage>–<lpage>31</lpage>. <ext-link xlink:type="simple" ext-link-type="doi" xlink:href="10.1016/j.dsr.2015.12.004">https://doi.org/10.1016/j.dsr.2015.12.004</ext-link></mixed-citation></ref><ref id="B13"><mixed-citation xmlns:xlink="http://www.w3.org/1999/xlink" xlink:type="simple">
          <person-group><name name-style="western"><surname>Glasby</surname><given-names>CJ</given-names></name><name name-style="western"><surname>Wei</surname><given-names>NWV</given-names></name><name name-style="western"><surname>Gibb</surname><given-names>KS</given-names></name></person-group> (<year>2013</year>) <article-title>Cryptic species of <tp:taxon-name><tp:taxon-name-part taxon-name-part-type="family">Nereididae</tp:taxon-name-part></tp:taxon-name> (<tp:taxon-name><tp:taxon-name-part taxon-name-part-type="phylum">Annelida</tp:taxon-name-part></tp:taxon-name>: <tp:taxon-name><tp:taxon-name-part taxon-name-part-type="class">Polychaeta</tp:taxon-name-part></tp:taxon-name>) on Australian coral reefs.</article-title> <source>Invertebrate Systematics</source> <volume>27</volume>: <fpage>245</fpage>–<lpage>264</lpage>. <ext-link xlink:type="simple" ext-link-type="doi" xlink:href="10.1071/IS12031">https://doi.org/10.1071/IS12031</ext-link></mixed-citation></ref><ref id="B26"><mixed-citation xmlns:xlink="http://www.w3.org/1999/xlink" xlink:type="simple">
          <person-group><name name-style="western"><surname>Lobo</surname><given-names>J</given-names></name><name name-style="western"><surname>Teixeira</surname><given-names>MA</given-names></name><name name-style="western"><surname>Borges</surname><given-names>L</given-names></name><name name-style="western"><surname>Ferreira</surname><given-names>MS</given-names></name><name name-style="western"><surname>Hollatz</surname><given-names>C</given-names></name><name name-style="western"><surname>Gomes</surname><given-names>PT</given-names></name><name name-style="western"><surname>Sousa</surname><given-names>R</given-names></name><name name-style="western"><surname>Ravara</surname><given-names>A</given-names></name><name name-style="western"><surname>Costa</surname><given-names>MH</given-names></name><name name-style="western"><surname>Costa</surname><given-names>FO</given-names></name></person-group> (<year>2016</year>) <article-title>Starting a DNA barcode reference library for shallow water polychaetes from the southern European Atlantic coast.</article-title> <source>Molecular ecology resources</source> <volume>16</volume>: <fpage>298</fpage>–<lpage>313</lpage>. <ext-link xlink:type="simple" ext-link-type="doi" xlink:href="10.1111/1755-0998.12441">https://doi.org/10.1111/1755-0998.12441</ext-link></mixed-citation></ref><ref id="B30"><mixed-citation xmlns:xlink="http://www.w3.org/1999/xlink" xlink:type="simple">
          <person-group><name name-style="western"><surname>Paul</surname><given-names>C</given-names></name><name name-style="western"><surname>Halanych</surname><given-names>KM</given-names></name><name name-style="western"><surname>Tiedemann</surname><given-names>R</given-names></name><name name-style="western"><surname>Bleidorn</surname><given-names>C</given-names></name></person-group> (<year>2010</year>) <article-title>Molecules reject an opheliid affinity for <italic><tp:taxon-name><tp:taxon-name-part taxon-name-part-type="genus">Travisia</tp:taxon-name-part></tp:taxon-name></italic> (<tp:taxon-name><tp:taxon-name-part taxon-name-part-type="phylum">Annelida</tp:taxon-name-part></tp:taxon-name>).</article-title> <source>Systematics and Biodiversity</source> <volume>8</volume>: <fpage>507</fpage>–<lpage>512</lpage>. <ext-link xlink:type="simple" ext-link-type="doi" xlink:href="10.1080/14772000.2010.517810">https://doi.org/10.1080/14772000.2010.517810</ext-link></mixed-citation></ref><ref id="B31"><mixed-citation xmlns:xlink="http://www.w3.org/1999/xlink" xlink:type="simple">
          <person-group><name name-style="western"><surname>Rousset</surname><given-names>V</given-names></name><name name-style="western"><surname>Pleijel</surname><given-names>F</given-names></name><name name-style="western"><surname>Rouse</surname><given-names>GW</given-names></name><name name-style="western"><surname>Erséus</surname><given-names>C</given-names></name><name name-style="western"><surname>Siddall</surname><given-names>ME</given-names></name></person-group> (<year>2007</year>) <article-title>A molecular phylogeny of annelids.</article-title> <source>Cladistics</source> <volume>23</volume>: <fpage>41</fpage>–<lpage>63</lpage>. <ext-link xlink:type="simple" ext-link-type="doi" xlink:href="10.1111/j.1096-0031.2006.00128.x">https://doi.org/10.1111/j.1096-0031.2006.00128.x</ext-link></mixed-citation></ref><ref id="B2"><mixed-citation xmlns:xlink="http://www.w3.org/1999/xlink" xlink:type="simple">
          <person-group><name name-style="western"><surname>Brown</surname><given-names>S</given-names></name><name name-style="western"><surname>Rouse</surname><given-names>G</given-names></name><name name-style="western"><surname>Hutchings</surname><given-names>P</given-names></name><name name-style="western"><surname>Colgan</surname><given-names>D</given-names></name></person-group> (<year>1999</year>) <article-title>Assessing the usefulness of histone H3, U2 snRNA and 28S rDNA in analyses of polychaete relationships.</article-title> <source>Australian Journal of Zoology</source> <volume>47</volume>: <fpage>499</fpage>–<lpage>516</lpage>. <ext-link xlink:type="simple" ext-link-type="doi" xlink:href="10.1071/zo99026">https://doi.org/10.1071/zo99026</ext-link></mixed-citation></ref><ref id="B1"><mixed-citation xmlns:xlink="http://www.w3.org/1999/xlink" xlink:type="simple">
          <institution xlink:type="simple">BOLD Systems</institution> (<year>2017</year>) Chinese <italic><tp:taxon-name><tp:taxon-name-part taxon-name-part-type="genus">Notomastus</tp:taxon-name-part></tp:taxon-name></italic> specimen. Accessed through: Barcode of life data systems. <ext-link xlink:type="simple" ext-link-type="uri" xlink:href="http://www.boldsystems.org/index.php/Public_RecordView?processid=H">http://www.boldsystems.org/index.php/Public_RecordView?processid=H</ext-link> ZPLY104-12 [Accessed 28 December 2017]</mixed-citation></ref></ref-list></tp:taxon-treatment>
